# Supplementary material for: Molecular Detection and Genotyping of Enterocytozoon bieneusi in Black Goats (Capra hircus) in Yunnan Province, Southwestern China
Source: Animals (Basel). 2021 Nov 26;11(12):3387. doi: 10.3390/ani11123387 (PMC8698114; doi:10.3390/ani11123387)
Supplement: Supplementary file 1 [file animals-11-03387-s001.zip]

Archive with 1 entries (1 files):
- animals-1435991-supplementary.pdf
